# Supplementary material for: TRIM7 Restricts Coxsackievirus and Norovirus Infection by Detecting the C-Terminal Glutamine Generated by 3C Protease Processing
Source: Viruses. 2022 Jul 23;14(8):1610. doi: 10.3390/v14081610 (PMC9394474; doi:10.3390/v14081610)
Supplement: Supplementary file 1 [file viruses-14-01610-s001.zip]

Archive with 1 entries (1 files):
- viruses-1814341-supplementary.pdf
